# Supplementary material for: TGF-β Type I Receptor Signaling in Melanoma Liver Metastases Increases Metastatic Outgrowth
Source: Int J Mol Sci. 2023 May 12;24(10):8676. doi: 10.3390/ijms24108676 (PMC10218053; doi:10.3390/ijms24108676)
Supplement: Supplementary file 1 [file ijms-24-08676-s001.zip]

Archive with 7 entries (7 files):
- Sup Figure S1.pdf
- Sup Figure S2.pdf
- Sup Figure S3.pdf
- Sup Figure S4.pdf
- Sup Figure S5.pdf
- Supplementary table S3.xlsx
- Supplementary Tables S1 and S2.pdf
