# Supplementary material for: TGF-β Type I Receptor Signaling in Melanoma Liver Metastases Increases Metastatic Outgrowth
Source: Int J Mol Sci. 2023 May 12;24(10):8676. doi: 10.3390/ijms24108676 (PMC10218053; doi:10.3390/ijms24108676)
Supplement: Supplementary file 1 [file ijms-24-08676-s001.zip › Supplementary table S3.xlsx]

## Sheet: All outliers
Gene.names	Ratio.H.L.normalized.Fw	Ratio.H.L.normalized.Rv	1/Rv	Log2 Mean	Outlier
Serpine1	308.93	0.0044547	224.482	8.27114	TRUE
Ccn2	158.18	0.0059829	167.143	7.30542	TRUE
Postn	96.113	0.010821	92.4129	6.58666	TRUE
Fstl3	30.382	0.038332	26.0879	4.92514	TRUE
Serpinf1	28.153	0.039209	25.5043	4.81522	TRUE
Edil3	8.4784	0.13471	7.42335	3.08379	TRUE
Xylt1	6.2815	0.15745	6.35122	2.65111	TRUE
Prss23	5.4337	0.24872	4.02059	2.44193	TRUE
Timp3	5.094	0.16952	5.89901	2.3488	TRUE
Megf10	4.6624	0.20036	4.99102	2.22107	TRUE
Fn1	4.5539	0.21741	4.5996	2.1871	TRUE
Jag1	4.5006	0.28995	3.44887	2.17012	TRUE
Fstl1	4.1749	0.25643	3.8997	2.06174	TRUE
Bmp1	3.9356	0.27116	3.68786	1.97658	TRUE
Matn3	3.7241	0.32262	3.09962	1.89689	TRUE
L1cam	3.5627	0.28599	3.49663	1.83297	TRUE
Nppb	3.3134	0.26192	3.81796	1.72831	TRUE
Ckb	3.194	0.35878	2.78722	1.67536	TRUE
Ltbp4	3.1685	0.29242	3.41974	1.6638	TRUE
Angptl2	3.1474	0.3643	2.74499	1.65416	TRUE
Adam10	3.0879	0.80219	1.24659	1.62663	FALSE
Ccn1	3.0406	0.27383	3.6519	1.60436	TRUE
Niban2	3.018	0.31755	3.14911	1.59359	TRUE
Pdlim7	2.9891	0.37341	2.67802	1.57971	TRUE
Loxl3	2.9596	0.33003	3.03003	1.5654	TRUE
Hs6st1	2.9236	0.1947	5.13611	1.54775	TRUE
Scrn1	2.8772	1.4381	0.695362	1.52467	FALSE
Olfml3	2.8219	0.54077	1.84922	1.49667	TRUE
Ltbp3	2.7795	0.36758	2.7205	1.47483	TRUE
Tsc22d1	2.7238	0.27407	3.6487	1.44562	TRUE
Cops2	2.6991	1.185	0.843882	1.43248	FALSE
Adamts1	2.609	0.42904	2.33079	1.3835	TRUE
Nrp1	2.5726	0.31152	3.21007	1.36323	TRUE
Cxcl10	2.5611	0.38774	2.57905	1.35676	TRUE
Eng	2.5388	0.4582	2.18245	1.34415	TRUE
Cald1	2.5269	0.40143	2.49109	1.33737	TRUE
Mfge8	2.5063	0.38667	2.58618	1.32556	TRUE
Pum1	2.5018	3.0286	0.330186	1.32297	TRUE
Adamts4	2.4955	0.55312	1.80793	1.31933	TRUE
Ugdh	2.4867	0.45529	2.1964	1.31423	TRUE
Capg	2.486	0.37279	2.68248	1.31383	TRUE
Vasn	2.4707	0.33214	3.01078	1.30492	TRUE
Galnt2	2.4425	0.55054	1.8164	1.28836	TRUE
Zyx	2.4316	0.42174	2.37113	1.28191	TRUE
Pxn	2.3876	0.51077	1.95783	1.25556	TRUE
Mcam	2.268	0.45512	2.19722	1.18142	TRUE
Rnh1	2.2306	0.39244	2.54816	1.15743	TRUE
Phax	2.2173	1.5431	0.648046	1.1488	FALSE
Cnn2	2.1809	0.46023	2.17283	1.12492	TRUE
Cst3	2.1579	0.42286	2.36485	1.10963	TRUE
Ctsd	2.122	0.51045	1.95906	1.08542	TRUE
Nrp2	2.1031	0.51483	1.94239	1.07252	TRUE
Plod2	2.0948	0.46213	2.16389	1.06681	TRUE
Masp1	2.0937	0.45487	2.19843	1.06605	TRUE
Sparc	2.09	0.50276	1.98902	1.0635	TRUE
Fam3c	2.0416	0.49107	2.03637	1.0297	TRUE
Aebp1	1.9935	0.53686	1.86268	0.995304	TRUE
Ldhb	1.9704	0.59323	1.68569	0.978489	FALSE
Sgce	1.9424	0.73874	1.35366	0.95784	FALSE
Lxn	1.9136	0.84322	1.18593	0.936289	FALSE
Lgmn	1.9008	0.80809	1.23749	0.926607	FALSE
Ptprs	1.8672	0.76233	1.31177	0.900876	FALSE
App	1.8223	0.63775	1.56801	0.86576	FALSE
Agrn	1.8205	0.43746	2.28592	0.864335	FALSE
Car6	1.8119	0.64969	1.5392	0.857503	FALSE
Ifi30	1.8052	0.65737	1.52121	0.852159	FALSE
Emilin1	1.7932	0.66468	1.50448	0.842536	FALSE
Dct	1.7738	0.59084	1.69251	0.826843	FALSE
NA	1.7657	0.64997	1.53853	0.82024	FALSE
Sf3b2	1.7619	1.13	0.884956	0.817132	FALSE
Anxa2	1.7469	0.58439	1.71119	0.804797	FALSE
Lgals3bp	1.7298	0.67345	1.48489	0.790605	FALSE
Atp6ap2	1.7291	0.67696	1.47719	0.790021	FALSE
Dnajb11	1.7244	0.64046	1.56138	0.786094	FALSE
Phldb1	1.7097	0.9451	1.05809	0.773743	FALSE
Dnajb9	1.7058	0.62555	1.59859	0.770449	FALSE
Efemp2	1.7004	0.58281	1.71583	0.765874	FALSE
Plod3	1.6844	0.65638	1.52351	0.752235	FALSE
Ecm1	1.6766	0.54106	1.84822	0.745539	FALSE
Wfdc1	1.675	0.77132	1.29648	0.744161	FALSE
S100a11	1.6666	0.58856	1.69906	0.736908	FALSE
Lima1	1.6582	0.64115	1.5597	0.729618	FALSE
Ctsl	1.6557	0.66726	1.49867	0.727441	FALSE
Frzb	1.638	0.47032	2.12621	0.711935	FALSE
Snap47	1.6305	0.63474	1.57545	0.705314	FALSE
Actn1	1.6176	0.6597	1.51584	0.693855	FALSE
Cd109	1.6079	0.64797	1.54328	0.685178	FALSE
Pcdhgb2	1.6024	0.71359	1.40136	0.680234	FALSE
Man2b2	1.5965	0.77338	1.29303	0.674913	FALSE
Csrp1	1.5943	0.74431	1.34353	0.672923	FALSE
Nucb2	1.5942	0.68632	1.45705	0.672833	FALSE
Cttn	1.5856	0.9232	1.08319	0.665029	FALSE
Cst6	1.5855	0.83414	1.19884	0.664938	FALSE
Fkbp9	1.582	0.58514	1.70899	0.66175	FALSE
Os9	1.572	0.67631	1.47861	0.652601	FALSE
Rnf181	1.5663	0.63656	1.57094	0.647361	FALSE
Sdf4	1.5604	0.73577	1.35912	0.641916	FALSE
Anxa11	1.5564	0.65297	1.53146	0.638213	FALSE
Plod1	1.5469	0.7573	1.32048	0.62938	FALSE
Cdh2	1.5311	0.65154	1.53483	0.614569	FALSE
Dusp3	1.5305	0.92406	1.08218	0.614003	FALSE
Ifnar2	1.5195	0.6846	1.46071	0.603597	FALSE
Mmp14	1.5186	0.64582	1.54842	0.602742	FALSE
Oaf	1.5154	0.81928	1.22058	0.599699	FALSE
Sema6a	1.513	0.79327	1.2606	0.597412	FALSE
Prrc1	1.5122	0.97793	1.02257	0.596649	FALSE
Mgat5	1.5051	0.70481	1.41882	0.589859	FALSE
Timp1	1.495	0.697	1.43472	0.580145	FALSE
Myh9	1.4877	0.73703	1.3568	0.573084	FALSE
Pls3	1.4835	0.78214	1.27854	0.569005	FALSE
Nucb1	1.4824	0.67669	1.47778	0.567935	FALSE
Ncam1	1.4772	0.65762	1.52064	0.562865	FALSE
Dkk3	1.4769	0.57609	1.73584	0.562572	FALSE
Calu	1.4757	0.53402	1.87259	0.561399	FALSE
Atp6ap1	1.4732	0.62816	1.59195	0.558953	FALSE
Myl12a	1.4721	0.80463	1.24281	0.557876	FALSE
Sdf2	1.4709	0.8738	1.14443	0.556699	FALSE
Pltp	1.4706	0.83494	1.19769	0.556405	FALSE
Lgals9	1.4655	0.62555	1.59859	0.551393	FALSE
B2m	1.4564	0.84608	1.18192	0.542407	FALSE
Metrn	1.4544	0.68605	1.45762	0.540424	FALSE
Nob1	1.4523	1.6909	0.591401	0.538339	FALSE
Rab5c	1.4521	1.0051	0.994926	0.538141	FALSE
Col5a1	1.4479	0.62361	1.60357	0.533962	FALSE
Ptgds	1.4446	0.47962	2.08498	0.53067	FALSE
Serpinb6a	1.4423	1.0498	0.952562	0.528371	FALSE
Btd	1.4413	0.86196	1.16015	0.527371	FALSE
Metrnl	1.4301	0.69855	1.43154	0.516116	FALSE
Aplp2	1.427	0.71492	1.39876	0.512985	FALSE
Ppt1	1.4188	0.62189	1.608	0.504671	FALSE
AU040320	1.4125	0.75499	1.32452	0.498251	FALSE
Ldlr	1.4108	0.62716	1.59449	0.496513	FALSE
Adam15	1.4041	0.81836	1.22196	0.489646	FALSE
P4hb	1.4031	0.54023	1.85106	0.488618	FALSE
Uxs1	1.3995	0.64994	1.5386	0.484911	FALSE
Sorbs1	1.3976	0.69826	1.43213	0.482952	FALSE
Mydgf	1.3928	0.83209	1.20179	0.477988	FALSE
Ctsz	1.3774	0.76403	1.30885	0.461948	FALSE
Stx7	1.3751	0.90554	1.10431	0.459537	FALSE
Dap	1.3737	0.99025	1.00985	0.458067	FALSE
Pros1	1.3704	0.64447	1.55166	0.454597	FALSE
Cpe	1.3694	0.82403	1.21355	0.453544	FALSE
Ugp2	1.3683	0.80349	1.24457	0.452385	FALSE
Clstn1	1.3675	0.81228	1.2311	0.451541	FALSE
Tsg101	1.3628	1.1112	0.899928	0.446574	FALSE
Tpm4	1.3544	0.82573	1.21105	0.437654	FALSE
Gdi1	1.3511	0.76992	1.29884	0.434134	FALSE
Ppp2cb	1.3462	1.2907	0.774773	0.428893	FALSE
Agt	1.3455	0.72153	1.38594	0.428142	FALSE
Vcl	1.3436	0.76476	1.3076	0.426104	FALSE
Csk	1.3392	0.84984	1.17669	0.421371	FALSE
Psmb1	1.3333	0.92187	1.08475	0.415001	FALSE
Ufm1	1.3279	0.66856	1.49575	0.409147	FALSE
Reck	1.3266	0.946	1.05708	0.407733	FALSE
Tes	1.3264	0.86716	1.15319	0.407516	FALSE
Glg1	1.3205	0.71184	1.40481	0.401084	FALSE
Dag1	1.3145	0.87016	1.14921	0.394514	FALSE
Hmcn1	1.3143	0.69844	1.43176	0.394295	FALSE
Ap2a2	1.3125	1.1099	0.900982	0.392317	FALSE
Qsox1	1.3049	0.77515	1.29007	0.383939	FALSE
Acot7	1.3025	0.88668	1.1278	0.381283	FALSE
Tcn2	1.3	0.7891	1.26727	0.378512	FALSE
Arfip1	1.292	1.0386	0.962835	0.369606	FALSE
Pdia3	1.2911	0.6154	1.62496	0.368601	FALSE
Ahnak	1.2872	0.81664	1.22453	0.364236	FALSE
Anxa5	1.2784	0.57207	1.74804	0.354339	FALSE
Serpinh1	1.2758	0.58952	1.6963	0.351402	FALSE
Lta4h	1.2756	0.82393	1.2137	0.351176	FALSE
Lama4	1.2735	0.63257	1.58085	0.348799	FALSE
Gabarapl2	1.2718	1.7737	0.563793	0.346872	FALSE
Gpc1	1.2694	0.71961	1.38964	0.344147	FALSE
Nans	1.2676	1.2808	0.780762	0.3421	FALSE
Actg1	1.265	0.91869	1.08851	0.339137	FALSE
Capns1	1.2627	0.74323	1.34548	0.336512	FALSE
Sec23a	1.2623	1.026	0.974659	0.336055	FALSE
Raet1d	1.2616	0.82049	1.21878	0.335255	FALSE
Synpo	1.261	0.61506	1.62586	0.334568	FALSE
Xpnpep1	1.2532	0.65703	1.522	0.325617	FALSE
Uchl1	1.246	0.95115	1.05136	0.317304	FALSE
Cstb	1.2448	0.92535	1.08067	0.315914	FALSE
Erp44	1.2442	0.89199	1.12109	0.315218	FALSE
Zbed5	1.2414	0.76334	1.31003	0.311968	FALSE
Lpp	1.2366	0.9381	1.06598	0.306379	FALSE
Ppic	1.23	0.96257	1.03889	0.298658	FALSE
Fbln1	1.2292	0.77092	1.29715	0.29772	FALSE
Plec	1.228	0.83292	1.2006	0.296311	FALSE
Sdcbp	1.2225	0.97346	1.02726	0.289834	FALSE
Tnpo3	1.216	1.1582	0.863409	0.282143	FALSE
Atp1b3	1.2154	0.74648	1.33962	0.281431	FALSE
Vim	1.2114	0.82547	1.21143	0.276675	FALSE
Wdr1	1.2113	0.92353	1.0828	0.276556	FALSE
Mtpn	1.2112	1.3447	0.74366	0.276437	FALSE
Fasn	1.2105	0.92103	1.08574	0.275603	FALSE
Hyou1	1.2088	0.74922	1.33472	0.273576	FALSE
Minpp1	1.2078	0.81195	1.2316	0.272382	FALSE
Pdia4	1.2075	0.82114	1.21782	0.272023	FALSE
Lgals3	1.2073	1.0735	0.931532	0.271784	FALSE
Pam	1.2056	0.68596	1.45781	0.269751	FALSE
Arpc1b	1.201	0.87114	1.14792	0.264236	FALSE
Pcolce	1.2006	0.96757	1.03352	0.263756	FALSE
Tomm34	1.1957	1.2033	0.831048	0.257855	FALSE
Actn4	1.1951	0.89343	1.11928	0.257131	FALSE
Arpc5	1.1935	0.89512	1.11717	0.255199	FALSE
Chst14	1.1879	1.0041	0.995917	0.248413	FALSE
Nrcam	1.1864	0.89099	1.12235	0.246591	FALSE
Atxn10	1.1853	0.89271	1.12018	0.245252	FALSE
Limch1	1.1841	0.76226	1.31189	0.243791	FALSE
Pgm2	1.1817	0.86957	1.14999	0.240864	FALSE
Ppa1	1.1815	1.0444	0.957488	0.24062	FALSE
Capzb	1.1814	1.1797	0.847673	0.240498	FALSE
Ythdf3	1.1801	1.3719	0.728916	0.238909	FALSE
Neo1	1.1798	0.82881	1.20655	0.238542	FALSE
Ctsb	1.1792	0.84756	1.17986	0.237808	FALSE
Kirrel	1.1792	0.65899	1.51747	0.237808	FALSE
C2	1.1773	0.86388	1.15757	0.235482	FALSE
Tom1l2	1.1762	1.0602	0.943218	0.234133	FALSE
Dbi	1.1733	0.61605	1.62324	0.230572	FALSE
Sh3gl1	1.1719	0.78009	1.2819	0.228849	FALSE
Rnaset2b	1.1718	0.96229	1.03919	0.228726	FALSE
Uba5	1.1703	0.91406	1.09402	0.226878	FALSE
Flii	1.1672	0.84308	1.18613	0.223052	FALSE
Map1lc3a	1.1664	0.65829	1.51909	0.222063	FALSE
Ache	1.1638	0.78795	1.26912	0.218843	FALSE
Abi1	1.1626	1.149	0.870322	0.217355	FALSE
Ehd1	1.1622	0.85967	1.16324	0.216858	FALSE
S100a10	1.1599	0.86109	1.16132	0.214	FALSE
Swap70	1.1578	0.91706	1.09044	0.211386	FALSE
Timp2	1.154	0.81395	1.22858	0.206643	FALSE
Wbp2	1.153	0.72358	1.38202	0.205393	FALSE
Cggbp1	1.1526	1.0231	0.977422	0.204892	FALSE
Tyrp1	1.1526	0.95024	1.05237	0.204892	FALSE
Pmel	1.1491	0.7113	1.40588	0.200504	FALSE
Asah1	1.1483	0.95586	1.04618	0.1995	FALSE
Prep	1.1475	0.95781	1.04405	0.198494	FALSE
Tjp2	1.1415	0.97451	1.02616	0.190931	FALSE
Pafah1b2	1.1374	0.99629	1.00372	0.18574	FALSE
Fbln5	1.1336	0.81299	1.23003	0.180912	FALSE
Pdlim5	1.1335	0.94113	1.06255	0.180784	FALSE
Mapk9	1.1328	0.70113	1.42627	0.179893	FALSE
Bag3	1.1327	0.83721	1.19444	0.179766	FALSE
Bzw1	1.132	0.89758	1.11411	0.178874	FALSE
Flna	1.1318	0.86694	1.15348	0.178619	FALSE
Maged1	1.1305	0.97129	1.02956	0.176961	FALSE
Eif4a1	1.1295	1.1662	0.857486	0.175684	FALSE
Psmd12	1.1288	1.0621	0.941531	0.17479	FALSE
Actr2	1.1272	1.0275	0.973236	0.172744	FALSE
Vps4b	1.127	1.1399	0.87727	0.172488	FALSE
Cap1	1.1269	0.83874	1.19226	0.172359	FALSE
Mapk14	1.1264	1.0461	0.955932	0.171719	FALSE
Psmd2	1.1253	1.045	0.956938	0.17031	FALSE
Vps28	1.1243	1.1694	0.855139	0.169027	FALSE
Dctn2	1.1237	0.97652	1.02404	0.168257	FALSE
Nt5c3b	1.1233	1.1127	0.898715	0.167743	FALSE
NA	1.1221	0.99152	1.00855	0.166201	FALSE
Sirt2	1.1194	0.93529	1.06919	0.162726	FALSE
Bcar1	1.1181	1.2416	0.805412	0.161049	FALSE
Copg1	1.1178	0.75335	1.3274	0.160662	FALSE
Actb	1.1156	0.9032	1.10717	0.15782	FALSE
Atp1a1	1.115	0.83497	1.19765	0.157044	FALSE
Tubb4b	1.1143	0.9648	1.03648	0.156138	FALSE
Bag5	1.1142	1.0678	0.936505	0.156008	FALSE
Arih1	1.1142	1.0517	0.950841	0.156008	FALSE
C1ra	1.1138	1.0862	0.920641	0.15549	FALSE
Cant1	1.1132	0.73429	1.36186	0.154713	FALSE
Dstn	1.111	0.81751	1.22323	0.151859	FALSE
Lrrfip1	1.1076	1.0343	0.966837	0.147437	FALSE
Serpini1	1.1058	0.6786	1.47362	0.14509	FALSE
Ctnnb1	1.1056	0.88184	1.13399	0.14483	FALSE
Add1	1.1051	0.95289	1.04944	0.144177	FALSE
Rdx	1.1046	0.93887	1.06511	0.143524	FALSE
Iqgap1	1.1023	0.97071	1.03017	0.140517	FALSE
Plin3	1.1016	0.82732	1.20872	0.1396	FALSE
Pfn2	1.0999	1.0191	0.981258	0.137372	FALSE
Sh3pxd2b	1.0992	0.86145	1.16083	0.136454	FALSE
Blvra	1.0986	1.2459	0.802633	0.135666	FALSE
Tiprl	1.0985	1.3825	0.723327	0.135535	FALSE
Cbr1	1.0976	1.341	0.745712	0.134352	FALSE
Cndp2	1.0962	0.86728	1.15303	0.132511	FALSE
Rhoa	1.0914	0.98403	1.01623	0.12618	FALSE
Tpd52	1.0911	1.008	0.992063	0.125783	FALSE
Npepps	1.0911	0.97052	1.03038	0.125783	FALSE
Cab39	1.091	2.1375	0.467836	0.125651	FALSE
Ggh	1.091	0.99188	1.00819	0.125651	FALSE
Tax1bp1	1.0902	1.0317	0.969274	0.124593	FALSE
Gpnmb	1.0892	0.90503	1.10494	0.123269	FALSE
Lasp1	1.086	0.84126	1.18869	0.119024	FALSE
Abracl	1.0853	1.1556	0.865351	0.118094	FALSE
Fdps	1.0847	1.0013	0.998702	0.117296	FALSE
Fat1	1.0788	1.0536	0.949127	0.109427	FALSE
Ezr	1.0764	0.87744	1.13968	0.106214	FALSE
Cotl1	1.076	1.3748	0.727379	0.105678	FALSE
Arl2	1.0749	1.1026	0.906947	0.104202	FALSE
Hspa5	1.0722	0.69981	1.42896	0.100574	FALSE
Cdk2	1.0717	1.3065	0.765404	0.0999011	FALSE
Col4a5	1.0715	0.7725	1.2945	0.0996318	FALSE
Ywhab	1.071	0.93678	1.06749	0.0989585	FALSE
Cand1	1.0704	0.96209	1.0394	0.09815	FALSE
Rars	1.0652	1.065	0.938967	0.0911243	FALSE
Arf3	1.0632	1.0034	0.996612	0.088413	FALSE
Skp1	1.0625	1.168	0.856164	0.0874628	FALSE
Sec31a	1.0618	0.79254	1.26177	0.086512	FALSE
Utrn	1.0608	1.1445	0.873744	0.0851527	FALSE
Ctnnd1	1.0587	0.86931	1.15034	0.0822938	FALSE
Vegfc	1.0576	0.92201	1.08459	0.0807941	FALSE
Myl6	1.0568	0.78055	1.28115	0.0797024	FALSE
Ptpn11	1.0562	1.0381	0.963298	0.078883	FALSE
Mob1b	1.0545	1.0864	0.920471	0.0765591	FALSE
Picalm	1.0543	1.0732	0.931793	0.0762854	FALSE
Hsp90b1	1.0542	0.72144	1.38612	0.0761486	FALSE
Tfpi	1.053	0.97514	1.02549	0.0745054	FALSE
Capn2	1.0513	0.75204	1.32972	0.0721744	FALSE
Tpt1	1.0511	0.87671	1.14063	0.0718999	FALSE
Mvb12a	1.0509	1.0182	0.982125	0.0716254	FALSE
Ahcyl2	1.0505	0.87593	1.14164	0.0710762	FALSE
Cstf1	1.0494	1.2799	0.781311	0.0695647	FALSE
Psmd13	1.0493	1.0344	0.966744	0.0694272	FALSE
Arpp19	1.0483	1.0069	0.993147	0.0680516	FALSE
Acat2	1.0482	1.5938	0.627431	0.067914	FALSE
Ganab	1.0475	0.69668	1.43538	0.0669502	FALSE
Psma1	1.0471	1.1558	0.865202	0.0663992	FALSE
Bpnt1	1.046	1.1024	0.907112	0.0648829	FALSE
Hypk	1.044	1.4904	0.670961	0.0621217	FALSE
Ddx6	1.0439	1.1233	0.890234	0.0619835	FALSE
Anxa4	1.0438	0.82605	1.21058	0.0618453	FALSE
Hspa13	1.0395	0.86991	1.14954	0.0558898	FALSE
Tpp1	1.0392	1.0354	0.96581	0.0554733	FALSE
Hdlbp	1.0387	0.85183	1.17394	0.054779	FALSE
Ola1	1.0374	1.3151	0.760398	0.0529723	FALSE
Pdcd6ip	1.0368	1.1124	0.898957	0.0521376	FALSE
Me1	1.0352	1.0245	0.976086	0.0499095	FALSE
Lrrc59	1.0335	1.1401	0.877116	0.0475384	FALSE
Akr7a5	1.0322	1.6888	0.592136	0.0457225	FALSE
Calm1	1.0311	0.97964	1.02078	0.0441843	FALSE
Psme1	1.0308	1.0102	0.989903	0.0437644	FALSE
Tom1	1.03	1.1047	0.905223	0.0426443	FALSE
Gulp1	1.0297	0.90551	1.10435	0.0422241	FALSE
Septin10	1.0294	0.85636	1.16773	0.0418037	FALSE
Slc3a2	1.0281	1.0069	0.993147	0.0399806	FALSE
Anxa7	1.0281	0.83499	1.19762	0.0399806	FALSE
Gsn	1.0274	0.97585	1.02475	0.038998	FALSE
Copb2	1.0261	1.1569	0.864379	0.0371713	FALSE
Chmp5	1.0253	1.284	0.778816	0.0360461	FALSE
Thop1	1.0246	1.3253	0.754546	0.0350608	FALSE
Qars	1.0244	1.5033	0.665203	0.0347792	FALSE
Ube2l3	1.024	0.88565	1.12911	0.0342157	FALSE
Gps1	1.0236	1.0511	0.951384	0.0336521	FALSE
Gdi2	1.0231	1.0685	0.935891	0.0329472	FALSE
Chpf	1.022	1.0046	0.995421	0.0313952	FALSE
Elobl	1.0205	1.0786	0.927128	0.0292762	FALSE
Cstf2t	1.0195	1.0934	0.914578	0.0278618	FALSE
Psmd6	1.0185	1.0519	0.950661	0.026446	FALSE
Pcmt1	1.0181	1.042	0.959693	0.0258793	FALSE
Ep300	1.0173	1.3129	0.761673	0.0247452	FALSE
Psmd7	1.017	1.0223	0.978186	0.0243197	FALSE
Tubb3	1.016	1.1685	0.855798	0.0229004	FALSE
Dnpep	1.0146	0.91382	1.09431	0.0209111	FALSE
Map3k20	1.0121	1.1224	0.890948	0.0173518	FALSE
Aifm1	1.0111	0.81763	1.22305	0.0159257	FALSE
Hsph1	1.0095	1.0532	0.949487	0.0136409	FALSE
Map2k1	1.0091	1.0321	0.968898	0.0130691	FALSE
Manf	1.0083	0.57707	1.73289	0.0119249	FALSE
Ywhah	1.0079	0.89755	1.11414	0.0113525	FALSE
Il1rap	1.0076	1.2196	0.819941	0.010923	FALSE
Ist1	1.0051	1.0316	0.969368	0.00733905	FALSE
Smap1	1.0044	0.9109	1.09782	0.00633393	FALSE
Lamc1	1.0039	0.98722	1.01295	0.00561557	FALSE
Chmp1b	1.0017	0.94302	1.06042	0.0024505	FALSE
Fabp5	1.0015	1.2412	0.805672	0.00216242	FALSE
Napa	1.0011	1.0503	0.952109	0.00158609	FALSE
Gnb1	1	1.0962	0.912242	0	FALSE
Snd1	0.99975	1.0819	0.9243	-0.000360719	FALSE
Cltb	0.99934	0.56132	1.78151	-0.000952493	FALSE
Rap1gds1	0.99898	0.98689	1.01328	-0.0014723	FALSE
Hnrnpm	0.99877	1.0353	0.965904	-0.00177561	FALSE
Atp6v1b2	0.99803	0.8267	1.20963	-0.00284491	FALSE
Ftl1	0.99757	0.82444	1.21294	-0.00351002	FALSE
Psmb3	0.99725	1.0246	0.975991	-0.00397288	FALSE
Pkm	0.9971	1.1879	0.841822	-0.00418989	FALSE
Rsu1	0.99673	1.2451	0.803148	-0.00472534	FALSE
Grcc10	0.99637	0.95418	1.04802	-0.00524651	FALSE
Elavl1	0.99613	1.0448	0.957121	-0.00559406	FALSE
Ppp1ca	0.99543	1.1749	0.851136	-0.00660823	FALSE
Lamb2	0.99519	0.69049	1.44825	-0.00695611	FALSE
Wasl	0.99364	1.0303	0.970591	-0.00920484	FALSE
Kpna6	0.99281	1.2517	0.798913	-0.0104104	FALSE
Psmd14	0.99145	0.93776	1.06637	-0.0123881	FALSE
Calr	0.98839	0.94547	1.05768	-0.0168477	FALSE
Ss18	0.9876	0.94472	1.05851	-0.0180013	FALSE
Gm9774	0.98709	1.116	0.896057	-0.0187465	FALSE
Tollip	0.98656	0.91128	1.09736	-0.0195213	FALSE
Golgb1	0.98647	1.2178	0.821153	-0.0196529	FALSE
Pdia6	0.98622	0.76324	1.3102	-0.0200186	FALSE
Slc7a5	0.98564	1.0016	0.998403	-0.0208673	FALSE
Prpsap1	0.98464	1.209	0.82713	-0.0223317	FALSE
Fam136a	0.98431	1.2641	0.791077	-0.0228153	FALSE
Dnm2	0.98382	1.0263	0.974374	-0.0235337	FALSE
Lmna	0.98321	0.80804	1.23756	-0.0244285	FALSE
Psma4	0.98156	1.0041	0.995917	-0.0268516	FALSE
Ap2b1	0.98087	1.0099	0.990197	-0.0278662	FALSE
Txndc5	0.98027	0.85997	1.16283	-0.0287489	FALSE
Uap1	0.97946	1.1131	0.898392	-0.0299415	FALSE
Psmd3	0.97858	1.1282	0.886368	-0.0312383	FALSE
Txnl1	0.97858	1.1069	0.903424	-0.0312383	FALSE
Tubb5	0.97817	0.99637	1.00364	-0.0318429	FALSE
Gstp1	0.97724	1.1857	0.843384	-0.0332152	FALSE
Eps15l1	0.97667	1.2128	0.824538	-0.0340569	FALSE
Psmd1	0.97664	1.0155	0.984737	-0.0341012	FALSE
Ctnna1	0.97443	0.95632	1.04568	-0.0373695	FALSE
Arpc3	0.97425	1.1518	0.868206	-0.0376361	FALSE
Actr10	0.97353	0.93994	1.0639	-0.0387027	FALSE
Rbm22	0.97314	1.4857	0.673083	-0.0392807	FALSE
Actr3	0.97277	0.97076	1.03012	-0.0398294	FALSE
Ptk2	0.97236	0.87251	1.14612	-0.0404375	FALSE
Cnn3	0.97209	1.0185	0.981836	-0.0408382	FALSE
Eif3g	0.97113	1.0443	0.957579	-0.0422637	FALSE
Ykt6	0.97102	1.1438	0.874279	-0.0424271	FALSE
Septin9	0.97069	1.1005	0.908678	-0.0429175	FALSE
Nck1	0.97064	0.76681	1.3041	-0.0429918	FALSE
Scyl2	0.97021	1.1623	0.860363	-0.043631	FALSE
Psmc2	0.97018	0.95755	1.04433	-0.0436757	FALSE
Dnajb4	0.97005	0.98	1.02041	-0.043869	FALSE
Ufd1	0.96913	1.0568	0.946253	-0.0452379	FALSE
Epn2	0.96913	0.94775	1.05513	-0.0452379	FALSE
Pgp	0.96901	0.64195	1.55775	-0.0454165	FALSE
Snrpc	0.96849	0.90926	1.0998	-0.0461909	FALSE
Cmpk1	0.96801	0.90705	1.10248	-0.0469061	FALSE
Pura	0.96625	1.1462	0.872448	-0.0495316	FALSE
Psap	0.96598	0.9805	1.01989	-0.0499348	FALSE
Rab1a	0.96585	1.2915	0.774293	-0.0501289	FALSE
Uchl5	0.96485	1.2487	0.800833	-0.0516234	FALSE
Ubqln1	0.96469	0.88726	1.12707	-0.0518627	FALSE
Chmp2a	0.96408	0.71033	1.4078	-0.0527752	FALSE
Mprip	0.96316	1.0234	0.977135	-0.0541526	FALSE
Usp14	0.96294	1.0885	0.918695	-0.0544822	FALSE
Igsf8	0.96237	0.94416	1.05914	-0.0553364	FALSE
Aars	0.96228	1.069	0.935454	-0.0554714	FALSE
Ywhag	0.96176	1.03	0.970874	-0.0562512	FALSE
Metap1	0.96037	1.332	0.750751	-0.0583378	FALSE
NA	0.95938	1.1797	0.847673	-0.0598257	FALSE
Clic4	0.95926	1.1098	0.901063	-0.0600062	FALSE
Epb41l2	0.95742	1.0482	0.954016	-0.0627762	FALSE
Cul1	0.95663	1.2357	0.809258	-0.0639671	FALSE
Nudt5	0.95651	0.94105	1.06264	-0.064148	FALSE
Tardbp	0.95459	0.81348	1.22929	-0.0670469	FALSE
Gmfb	0.9544	1.3102	0.763242	-0.0673341	FALSE
Glrx3	0.95425	1.0407	0.960892	-0.0675608	FALSE
Brip1os	0.95361	1.0087	0.991375	-0.0685287	FALSE
Psmb6	0.95168	1.0273	0.973425	-0.0714515	FALSE
Gsk3b	0.95162	1.132	0.883392	-0.0715425	FALSE
Hspg2	0.95151	1.0571	0.945984	-0.0717093	FALSE
Ppme1	0.95046	1.1539	0.866626	-0.0733022	FALSE
Stam2	0.95037	0.94813	1.05471	-0.0734388	FALSE
Arpc4	0.94973	0.97717	1.02336	-0.0744107	FALSE
Smc2	0.94895	1.3605	0.735024	-0.075596	FALSE
Arhgdia	0.94854	1.2101	0.826378	-0.0762195	FALSE
Pak2	0.94808	0.91926	1.08783	-0.0769193	FALSE
Tuba1b	0.94779	1.0473	0.954836	-0.0773607	FALSE
Ube2m	0.94716	1.3313	0.751145	-0.0783199	FALSE
Upf1	0.94517	0.77993	1.28217	-0.0813543	FALSE
Rab18	0.94486	1.059	0.944287	-0.0818275	FALSE
Cul4b	0.94418	1.0381	0.963298	-0.0828662	FALSE
Rrbp1	0.94367	1.1	0.909091	-0.0836457	FALSE
Cpped1	0.94338	1.5734	0.635566	-0.0840891	FALSE
Arpc2	0.94131	0.95577	1.04628	-0.0872582	FALSE
Psmb7	0.94089	1.0459	0.956114	-0.087902	FALSE
Cse1l	0.93973	1.2825	0.779727	-0.0896818	FALSE
Septin8	0.93909	1.0193	0.981065	-0.0906647	FALSE
Rap1b	0.93902	1.2327	0.811227	-0.0907722	FALSE
Vcpip1	0.93874	1.3113	0.762602	-0.0912025	FALSE
Ehd4	0.93812	1.4958	0.668539	-0.0921556	FALSE
Mapre1	0.93806	1.1389	0.87804	-0.0922479	FALSE
Pabpc1	0.93772	1.0832	0.923191	-0.0927709	FALSE
Ywhae	0.93753	1.0818	0.924385	-0.0930632	FALSE
Gnb2	0.93701	1.1976	0.835003	-0.0938637	FALSE
Stk3	0.93431	1.0859	0.920895	-0.0980268	FALSE
Gmps	0.93348	1.1364	0.879972	-0.099309	FALSE
Psmd11	0.93248	0.99392	1.00612	-0.100855	FALSE
Ahsa1	0.93244	1.1082	0.902364	-0.100917	FALSE
Msn	0.9319	1.0766	0.92885	-0.101753	FALSE
Psma6	0.93162	1.0818	0.924385	-0.102186	FALSE
Slain2	0.93086	1.2825	0.779727	-0.103364	FALSE
Cltc	0.93083	1.0992	0.909753	-0.10341	FALSE
Met	0.92768	1.2354	0.809454	-0.108301	FALSE
Dynlt1f	0.92637	1.4264	0.701066	-0.11034	FALSE
Hnrnpf	0.92606	1.2013	0.832432	-0.110822	FALSE
Eny2	0.92602	1.1248	0.889047	-0.110885	FALSE
G6pdx	0.92556	0.95765	1.04422	-0.111602	FALSE
Glod4	0.92494	1.2655	0.790202	-0.112568	FALSE
Taf15	0.92465	1.1423	0.875427	-0.113021	FALSE
Tbcb	0.9245	1.0974	0.911245	-0.113255	FALSE
Erc1	0.92352	1.0867	0.920217	-0.114785	FALSE
Psmc4	0.923	1.1726	0.852806	-0.115597	FALSE
Srm	0.92212	1.2889	0.775855	-0.116974	FALSE
Lin7c	0.92116	1.2748	0.784437	-0.118476	FALSE
Bcl10	0.92109	1.5164	0.659457	-0.118586	FALSE
Pin1	0.92102	1.5966	0.626331	-0.118696	FALSE
Ppt2	0.92068	1.4176	0.705418	-0.119228	FALSE
Ubqln2	0.91986	1.3057	0.765873	-0.120514	FALSE
Eif6	0.91945	1.2396	0.806712	-0.121157	FALSE
Psmb4	0.91938	0.99546	1.00456	-0.121267	FALSE
Kif5b	0.91922	0.85736	1.16637	-0.121518	FALSE
Tpd52l2	0.91894	1.0339	0.967212	-0.121957	FALSE
Hint1	0.91847	1.6928	0.590737	-0.122695	FALSE
Capza2	0.91788	1.1562	0.864902	-0.123623	FALSE
Gapvd1	0.91714	1.0025	0.997506	-0.124786	FALSE
NA	0.91659	1.2356	0.809323	-0.125652	FALSE
Clic1	0.91638	0.9409	1.06281	-0.125982	FALSE
Agfg1	0.91613	0.87384	1.14437	-0.126376	FALSE
Ppp1cb	0.91551	1.6562	0.603792	-0.127352	FALSE
Pcbp2	0.91547	1.2884	0.776156	-0.127415	FALSE
Psmd8	0.91514	0.88013	1.1362	-0.127936	FALSE
Celf1	0.91475	1.1756	0.850629	-0.128551	FALSE
Anxa6	0.91471	1.0401	0.961446	-0.128614	FALSE
Bzw2	0.91429	1.0559	0.947059	-0.129276	FALSE
Mdh1	0.91356	1.232	0.811688	-0.130429	FALSE
Mbnl1	0.91332	1.2316	0.811952	-0.130808	FALSE
Arpc1a	0.91229	1.3373	0.747775	-0.132436	FALSE
Nploc4	0.9118	1.5071	0.663526	-0.133211	FALSE
Rab6a	0.91115	1.2461	0.802504	-0.13424	FALSE
Lgals1	0.90958	1.2514	0.799105	-0.136728	FALSE
Uap1l1	0.9083	1.1897	0.840548	-0.138759	FALSE
Cttnbp2nl	0.90822	1.0681	0.936242	-0.138886	FALSE
Cfl2	0.90805	1.1472	0.871688	-0.139156	FALSE
Ube2d3	0.90778	1.1861	0.843099	-0.139585	FALSE
Pafah1b1	0.90762	1.2179	0.821085	-0.13984	FALSE
Nmt1	0.90705	0.93759	1.06656	-0.140746	FALSE
Sec23b	0.90655	1.0214	0.979048	-0.141542	FALSE
Snrpn	0.90597	1.3011	0.76858	-0.142465	FALSE
Lims1	0.9051	1.31	0.763359	-0.143851	FALSE
Uba1	0.90483	1.0312	0.969744	-0.144281	FALSE
Lap3	0.90473	1.2306	0.812612	-0.144441	FALSE
Akr1b8	0.90447	1.193	0.838223	-0.144855	FALSE
Gorasp2	0.90433	1.018	0.982318	-0.145079	FALSE
Adss	0.90292	1.043	0.958773	-0.14733	FALSE
Carm1	0.90284	1.491	0.670691	-0.147458	FALSE
Acly	0.90214	0.96204	1.03946	-0.148577	FALSE
Gnas	0.90172	1.0077	0.992359	-0.149249	FALSE
Kras	0.90112	1.041	0.960615	-0.150209	FALSE
Ddb1	0.90085	1.0827	0.923617	-0.150641	FALSE
Coro1c	0.90082	1.1901	0.840266	-0.150689	FALSE
Atp6v1e1	0.90071	0.91212	1.09635	-0.150865	FALSE
Rab11b	0.90029	1.0202	0.9802	-0.151538	FALSE
Ywhaz	0.89922	1.0847	0.921914	-0.153254	FALSE
Ube3a	0.89868	1.4154	0.706514	-0.154121	FALSE
Ckap5	0.89815	1.2052	0.829738	-0.154972	FALSE
Fubp3	0.89793	1.2948	0.77232	-0.155325	FALSE
Tpm1	0.89669	1.029	0.971817	-0.157319	FALSE
Hgs	0.89569	1.1229	0.890551	-0.158929	FALSE
Srp54a	0.89476	1.0526	0.950029	-0.160427	FALSE
Mat2a	0.89459	1.2183	0.820816	-0.160701	FALSE
Mpp6	0.89436	0.95839	1.04342	-0.161072	FALSE
Sec62	0.89415	1.1506	0.869112	-0.161411	FALSE
Psmd4	0.89414	1.0096	0.990491	-0.161427	FALSE
Ybx1	0.89369	1.2618	0.792519	-0.162154	FALSE
H2af-ps2	0.8903	3.5023	0.285527	-0.167637	FALSE
Gars	0.89017	1.1524	0.867754	-0.167847	FALSE
Pfdn6	0.88961	1.3831	0.723014	-0.168755	FALSE
Septin2	0.88961	1.205	0.829876	-0.168755	FALSE
Rala	0.88866	1.3275	0.753296	-0.170297	FALSE
Tfg	0.88793	1.0798	0.926097	-0.171482	FALSE
Nsfl1c	0.88765	1.1258	0.888257	-0.171937	FALSE
Crkl	0.88757	1.1265	0.887705	-0.172067	FALSE
Ociad1	0.88739	1.0598	0.943574	-0.17236	FALSE
Aak1	0.88696	1.0735	0.931532	-0.173059	FALSE
Chmp2b	0.88661	1.029	0.971817	-0.173628	FALSE
Stk4	0.88659	1.0374	0.963948	-0.173661	FALSE
Eef2	0.88656	1.2657	0.790077	-0.17371	FALSE
Cstf2	0.88647	1.1188	0.893815	-0.173856	FALSE
Ube2v2	0.88642	1.0531	0.949577	-0.173938	FALSE
Tln2	0.88563	1.1557	0.865276	-0.175224	FALSE
Lrpap1	0.88518	0.98699	1.01318	-0.175957	FALSE
Mapk1	0.88431	1.4202	0.704126	-0.177376	FALSE
Eif2s1	0.88302	1.129	0.88574	-0.179482	FALSE
Ywhaq	0.88278	1.0752	0.93006	-0.179874	FALSE
Lypla1	0.88217	1.0807	0.925326	-0.180871	FALSE
Dbnl	0.88216	1.1423	0.875427	-0.180888	FALSE
Pdap1	0.88216	1.093	0.914913	-0.180888	FALSE
Dnm1l	0.88185	1.1238	0.889838	-0.181395	FALSE
Ube2v1	0.88182	1.2331	0.810964	-0.181444	FALSE
Ccdc9	0.88176	1.5392	0.649688	-0.181542	FALSE
Clip1	0.88138	1.0513	0.951203	-0.182164	FALSE
Ppp2r1a	0.8812	1.1856	0.843455	-0.182459	FALSE
Prkar1a	0.87932	1.0842	0.922339	-0.18554	FALSE
Cct6a	0.87848	1.1631	0.859771	-0.186919	FALSE
Nek7	0.87816	1.146	0.8726	-0.187444	FALSE
Qdpr	0.87786	1.2576	0.795165	-0.187937	FALSE
Ddx1	0.87757	1.1335	0.882223	-0.188414	FALSE
Aimp1	0.87712	1.175	0.851064	-0.189154	FALSE
Rheb	0.87651	0.83681	1.19501	-0.190158	FALSE
Psma7	0.8763	1.2845	0.778513	-0.190503	FALSE
Tpd52l1	0.87575	1.3385	0.747105	-0.191409	FALSE
Psma3	0.87559	0.91523	1.09262	-0.191673	FALSE
Nrd1	0.87539	1.1881	0.84168	-0.192002	FALSE
Copa	0.87518	1.0975	0.911162	-0.192348	FALSE
Cdv3	0.87514	1.2892	0.775675	-0.192414	FALSE
Rab7	0.87483	1.1304	0.884643	-0.192925	FALSE
Fam50a	0.87482	0.97652	1.02404	-0.192942	FALSE
Ap1b1	0.87467	1.1633	0.859623	-0.193189	FALSE
Fermt2	0.87357	1.0245	0.976086	-0.195005	FALSE
Gtpbp1	0.87251	1.0904	0.917095	-0.196756	FALSE
Psma5	0.87152	1.1474	0.871536	-0.198394	FALSE
Macf1	0.87021	1.3285	0.752729	-0.200564	FALSE
Ap2m1	0.87	1.3292	0.752332	-0.200913	FALSE
Aamp	0.86992	1.628	0.614251	-0.201045	FALSE
Tanc1	0.86877	1.2278	0.814465	-0.202954	FALSE
Ndufa4	0.86778	1.4063	0.711086	-0.204599	FALSE
Taldo1	0.86675	1.0747	0.930492	-0.206312	FALSE
Fkbp4	0.86536	1.2488	0.800769	-0.208628	FALSE
Bag6	0.86512	1.1817	0.846238	-0.209028	FALSE
Psmc6	0.8648	1.2171	0.821625	-0.209562	FALSE
Plpbp	0.86446	1.127	0.887311	-0.210129	FALSE
Ccdc6	0.86328	1.0974	0.911245	-0.2121	FALSE
Arl1	0.86239	1.2319	0.811754	-0.213588	FALSE
Lrrfip2	0.86088	1.1545	0.866176	-0.216116	FALSE
Sri	0.86056	1.1833	0.845094	-0.216652	FALSE
Ide	0.86045	0.90332	1.10703	-0.216837	FALSE
Gspt1	0.86025	1.1494	0.870019	-0.217172	FALSE
Ktn1	0.86003	1.1291	0.885661	-0.217541	FALSE
Atox1	0.85985	1.3556	0.737681	-0.217843	FALSE
Atp6v1c1	0.85965	0.89445	1.11801	-0.218179	FALSE
Tnpo1	0.85813	1.1355	0.880669	-0.220732	FALSE
Ccdc124	0.85812	1.2924	0.773754	-0.220749	FALSE
Phgdh	0.85812	1.2193	0.820143	-0.220749	FALSE
Slc9a3r1	0.85777	1.6249	0.615422	-0.221337	FALSE
Ipo5	0.85757	1.1273	0.887075	-0.221674	FALSE
Psmc3	0.85697	0.96227	1.03921	-0.222683	FALSE
Rex1bd	0.85674	0.83152	1.20262	-0.223071	FALSE
Igbp1	0.8566	1.2645	0.790826	-0.223306	FALSE
Xpo1	0.85644	1.3032	0.767342	-0.223576	FALSE
Eif3b	0.85628	1.0953	0.912992	-0.223845	FALSE
Wars	0.85538	1.1661	0.857559	-0.225363	FALSE
Srsf7	0.85525	1.1857	0.843384	-0.225582	FALSE
Grwd1	0.85349	1.2818	0.780153	-0.228554	FALSE
Vcp	0.85334	1.1135	0.898069	-0.228807	FALSE
Rnf214	0.85283	1.3271	0.753523	-0.22967	FALSE
Eif5	0.85275	1.1016	0.907771	-0.229805	FALSE
Eif5b	0.85238	1.1649	0.858443	-0.230431	FALSE
Pex19	0.85166	1.007	0.993049	-0.231651	FALSE
Dlg1	0.85157	1.3204	0.757346	-0.231803	FALSE
Igfbp4	0.84983	1.207	0.8285	-0.234754	FALSE
Wnk1	0.84973	0.94671	1.05629	-0.234924	FALSE
Glo1	0.84933	1.1864	0.842886	-0.235603	FALSE
Trf	0.84906	1.2233	0.817461	-0.236062	FALSE
Cops5	0.84786	1.2872	0.77688	-0.238102	FALSE
Cct2	0.8468	1.3603	0.735132	-0.239907	FALSE
Csde1	0.84583	1.0094	0.990688	-0.24156	FALSE
Psmc5	0.84534	1.0062	0.993838	-0.242396	FALSE
Sparcl1	0.8447	1.2664	0.78964	-0.243489	FALSE
Adi1	0.84453	0.92744	1.07824	-0.243779	FALSE
Smpd1	0.84423	1.2476	0.801539	-0.244292	FALSE
Dnaja1	0.844	1.1859	0.843241	-0.244685	FALSE
Bola2	0.84388	1.3412	0.745601	-0.24489	FALSE
Dars	0.84386	1.2494	0.800384	-0.244924	FALSE
Ubap2	0.84303	1.2699	0.787464	-0.246344	FALSE
Gns	0.84288	0.872	1.14679	-0.246601	FALSE
Nedd8	0.84231	1.1257	0.888336	-0.247577	FALSE
Etf1	0.84176	1.4019	0.713318	-0.248519	FALSE
Hsp90ab1	0.84158	1.1659	0.857706	-0.248828	FALSE
Scpep1	0.84108	1.3805	0.724375	-0.249685	FALSE
Dnajb1	0.84099	1.1711	0.853898	-0.249839	FALSE
Cdk1	0.84072	1.2498	0.800128	-0.250303	FALSE
Tln1	0.84047	1.258	0.794913	-0.250732	FALSE
Eef1b2	0.83941	1.3454	0.743273	-0.252552	FALSE
Capza1	0.83862	1.3198	0.757691	-0.253911	FALSE
Nme1	0.83798	1.3582	0.736269	-0.255012	FALSE
Usp5	0.83762	1.217	0.821693	-0.255632	FALSE
Ccl5	0.8376	2.314	0.432152	-0.255667	FALSE
Tcp1	0.83721	1.2282	0.8142	-0.256339	FALSE
Septin7	0.83646	1.1892	0.840901	-0.257632	FALSE
Bcl9l	0.83634	1.0601	0.943307	-0.257839	FALSE
Ipo7	0.83577	1.2231	0.817595	-0.258822	FALSE
Gna13	0.83476	1.257	0.795545	-0.260567	FALSE
Ppid	0.83437	1.2349	0.809782	-0.261241	FALSE
Pfdn1	0.8342	1.3655	0.732332	-0.261535	FALSE
Txn1	0.83394	1.139	0.877963	-0.261985	FALSE
Cfl1	0.83349	1.2285	0.814001	-0.262763	FALSE
Tial1	0.83338	1.2027	0.831463	-0.262954	FALSE
Eif4g1	0.83327	1.2945	0.772499	-0.263144	FALSE
Flnb	0.83324	1.3497	0.740905	-0.263196	FALSE
Hspa4	0.83291	1.266	0.789889	-0.263767	FALSE
Cope	0.83267	1.1614	0.86103	-0.264183	FALSE
Snx3	0.83263	0.96784	1.03323	-0.264253	FALSE
Cct7	0.83239	1.2775	0.782779	-0.264668	FALSE
Txlna	0.83156	1.2793	0.781677	-0.266108	FALSE
Dpysl2	0.83045	1.3414	0.74549	-0.268035	FALSE
Snap23	0.83042	1.3105	0.763068	-0.268087	FALSE
Eif3m	0.83029	1.2958	0.771724	-0.268313	FALSE
Taok1	0.83015	1.1299	0.885034	-0.268556	FALSE
Ppp1r9b	0.82944	0.86068	1.16187	-0.26979	FALSE
Kcnab2	0.82927	1.1891	0.840972	-0.270086	FALSE
Eif2s2	0.82903	1.4528	0.688326	-0.270504	FALSE
Vbp1	0.82867	1.2542	0.797321	-0.27113	FALSE
Cct3	0.82735	1.2406	0.806062	-0.27343	FALSE
Gpi1	0.82722	1.3488	0.7414	-0.273657	FALSE
Stx12	0.8269	1.2233	0.817461	-0.274215	FALSE
Akr1b3	0.82588	1.1166	0.895576	-0.275996	FALSE
Czib	0.82558	1.1901	0.840266	-0.27652	FALSE
Nufip2	0.82548	1.1502	0.869414	-0.276695	FALSE
Fau	0.82532	0.96868	1.03233	-0.276974	FALSE
Prkcsh	0.82474	0.85373	1.17133	-0.277989	FALSE
Spr	0.82457	1.0516	0.950932	-0.278286	FALSE
Rps28	0.8243	1.5929	0.627786	-0.278759	FALSE
Ube2s	0.82351	1.4495	0.689893	-0.280142	FALSE
Canx	0.82108	0.89366	1.11899	-0.284405	FALSE
Hspa8	0.8209	1.2914	0.774353	-0.284722	FALSE
Cops4	0.82041	1.1065	0.903751	-0.285583	FALSE
Pfdn4	0.82039	0.98535	1.01487	-0.285618	FALSE
Snx6	0.82034	1.4815	0.674992	-0.285706	FALSE
Fxr1	0.81991	1.1698	0.854847	-0.286463	FALSE
Ddx39b	0.81978	1.4847	0.673537	-0.286691	FALSE
Ado	0.81854	1.3177	0.758898	-0.288875	FALSE
Vps35	0.81785	1.1226	0.890789	-0.290092	FALSE
Csnk2b	0.81752	1.3387	0.746993	-0.290674	FALSE
Sec23ip	0.81721	1.2644	0.790889	-0.291221	FALSE
Pgk1	0.81667	1.3144	0.760803	-0.292175	FALSE
Stip1	0.81573	1.2465	0.802246	-0.293836	FALSE
Hnrnpc	0.81543	1.6914	0.591226	-0.294367	FALSE
Pgls	0.81478	1.3302	0.751767	-0.295518	FALSE
Mob4	0.81458	1.1957	0.83633	-0.295872	FALSE
Abce1	0.81447	1.0662	0.93791	-0.296067	FALSE
Cul3	0.81432	0.95588	1.04616	-0.296332	FALSE
Sf3b4	0.81396	1.3838	0.722648	-0.29697	FALSE
Psme3ip1	0.81318	1.2068	0.828638	-0.298353	FALSE
Strap	0.81295	1.381	0.724113	-0.298761	FALSE
Ddx17	0.81259	1.1012	0.9081	-0.2994	FALSE
Tnfaip8	0.81253	1.3383	0.747217	-0.299507	FALSE
Cdc42	0.81241	1.1913	0.839419	-0.29972	FALSE
Ctsa	0.81228	1.3769	0.726269	-0.299951	FALSE
Eif2a	0.81189	1.4095	0.709471	-0.300644	FALSE
Uggt1	0.81075	1.0151	0.985125	-0.302671	FALSE
Clint1	0.80976	1.2534	0.79783	-0.304434	FALSE
Akr1a1	0.80936	1.2458	0.802697	-0.305147	FALSE
Tbca	0.80926	1.0458	0.956206	-0.305325	FALSE
Hmox1	0.80925	1.8084	0.552975	-0.305343	FALSE
Eif3e	0.80862	1.1541	0.866476	-0.306466	FALSE
Larp1	0.80843	1.0675	0.936768	-0.306805	FALSE
Txndc9	0.808	1.405	0.711744	-0.307573	FALSE
Stau1	0.80788	1.054	0.948767	-0.307787	FALSE
Ppp1r2	0.80723	1.3271	0.753523	-0.308948	FALSE
Ahcy	0.80648	1.2343	0.810176	-0.310289	FALSE
Eif5a	0.80625	1.464	0.68306	-0.310701	FALSE
Pacsin2	0.80521	1.1448	0.873515	-0.312563	FALSE
Sf1	0.80496	1.2111	0.825696	-0.313011	FALSE
Sqstm1	0.80471	1.6173	0.618314	-0.313459	FALSE
Uchl3	0.80452	1.4517	0.688848	-0.3138	FALSE
Brcc3	0.80412	0.90417	1.10599	-0.314517	FALSE
Pfdn2	0.80397	1.3213	0.75683	-0.314786	FALSE
Tpm3	0.80309	1.2542	0.797321	-0.316366	FALSE
Bin1	0.80308	1.3475	0.742115	-0.316384	FALSE
Pdcl	0.80278	1.2098	0.826583	-0.316923	FALSE
Zpr1	0.80083	1.2204	0.819403	-0.320432	FALSE
Cdkn1b	0.80081	1.5823	0.631991	-0.320468	FALSE
Nanp	0.80047	1.2008	0.832778	-0.321081	FALSE
Rps3a1	0.79988	1.3805	0.724375	-0.322145	FALSE
Kars	0.79935	1.4371	0.695846	-0.323101	FALSE
Cct8	0.79898	1.3188	0.758265	-0.323769	FALSE
Hnrnph1	0.79885	1.1124	0.898957	-0.324003	FALSE
Hnrnpk	0.79823	1.4004	0.714082	-0.325124	FALSE
Tkt	0.79813	1.182	0.846024	-0.325304	FALSE
Ruvbl2	0.79805	1.2485	0.800961	-0.325449	FALSE
Kpna2	0.79802	1.3086	0.764175	-0.325503	FALSE
Hras	0.79772	1.2558	0.796305	-0.326046	FALSE
Necap2	0.79772	1.2186	0.820614	-0.326046	FALSE
Chordc1	0.79745	1.6511	0.605657	-0.326534	FALSE
Psmd5	0.79723	1.2786	0.782105	-0.326932	FALSE
Psmb2	0.79704	1.04	0.961538	-0.327276	FALSE
Pdcd5	0.79688	1.3464	0.742721	-0.327566	FALSE
Limd1	0.79569	1.4028	0.71286	-0.329722	FALSE
Eif3h	0.79545	0.97541	1.02521	-0.330157	FALSE
Eftud2	0.79537	1.1751	0.850991	-0.330302	FALSE
Grb2	0.79509	1.1285	0.886132	-0.33081	FALSE
Cars	0.79497	1.3361	0.748447	-0.331028	FALSE
Ric8a	0.79455	1.213	0.824402	-0.33179	FALSE
Prps1	0.79404	1.304	0.766871	-0.332716	FALSE
Rcc2	0.79353	1.5464	0.646663	-0.333643	FALSE
Clta	0.79251	1.4895	0.671366	-0.335499	FALSE
Manba	0.79239	1.2123	0.824878	-0.335717	FALSE
Chmp1a	0.79239	1.0767	0.928764	-0.335717	FALSE
Ptges3	0.79226	1.3861	0.721449	-0.335954	FALSE
Rbm39	0.79211	1.2839	0.778877	-0.336227	FALSE
Snx1	0.79104	1.4034	0.712555	-0.338177	FALSE
Eef1a1	0.79096	1.1758	0.850485	-0.338323	FALSE
Ldha	0.79089	1.3257	0.754318	-0.338451	FALSE
St13	0.79028	1.0727	0.932227	-0.339564	FALSE
Plaa	0.79019	1.1953	0.83661	-0.339729	FALSE
Sema3b	0.79018	1.2484	0.801025	-0.339747	FALSE
Hars	0.79013	1.0833	0.923105	-0.339838	FALSE
Ncl	0.78965	1.4001	0.714235	-0.340715	FALSE
Yap1	0.78953	1.2106	0.826037	-0.340934	FALSE
Atp5j	0.78869	0.86633	1.15429	-0.34247	FALSE
Prrc2b	0.78845	1.0175	0.982801	-0.342909	FALSE
Bloc1s1	0.78798	1.4784	0.676407	-0.343769	FALSE
Ubc	0.78668	1.0989	0.910001	-0.346151	FALSE
Uso1	0.78667	1.1483	0.870853	-0.34617	FALSE
Ddx19a	0.78613	1.2797	0.781433	-0.34716	FALSE
Rnf114	0.78596	1.3378	0.747496	-0.347472	FALSE
Cct5	0.78524	1.2377	0.80795	-0.348794	FALSE
Chtf8	0.78473	1.3231	0.755801	-0.349732	FALSE
Rad23b	0.78438	1.1338	0.88199	-0.350375	FALSE
Gtf2b	0.78432	1.4081	0.710177	-0.350486	FALSE
Mcts1	0.78406	1.3391	0.74677	-0.350964	FALSE
Scp2	0.78392	0.99433	1.0057	-0.351222	FALSE
Pcbp1	0.78321	1.3416	0.745379	-0.352529	FALSE
Arcn1	0.78287	1.1688	0.855578	-0.353155	FALSE
Hnrnpa2b1	0.78222	1.5854	0.630756	-0.354354	FALSE
Rbmxl1	0.77949	1.292	0.773994	-0.359398	FALSE
Ptbp1	0.7784	0.96368	1.03769	-0.361416	FALSE
Casp3	0.77833	1.2442	0.803729	-0.361546	FALSE
Rac1	0.77827	1.1789	0.848248	-0.361657	FALSE
Snrpg	0.77801	0.28033	3.56722	-0.362139	FALSE
Rack1	0.77735	1.3224	0.756201	-0.363364	FALSE
Ube2k	0.77717	1.2585	0.794597	-0.363698	FALSE
Pspc1	0.77476	0.81111	1.23288	-0.368179	FALSE
Pgam1	0.77472	1.3195	0.757863	-0.368253	FALSE
Snx2	0.7744	1.0707	0.933968	-0.368849	FALSE
Park7	0.77414	1.1918	0.839067	-0.369334	FALSE
Gosr2	0.77392	1.0338	0.967305	-0.369744	FALSE
Shc1	0.77387	1.2043	0.830358	-0.369837	FALSE
G3bp2	0.77185	1.3379	0.74744	-0.373608	FALSE
Psmd9	0.7711	1.1241	0.889601	-0.37501	FALSE
Pebp1	0.77097	1.5627	0.639918	-0.375253	FALSE
Anp32a	0.77095	1.0144	0.985804	-0.375291	FALSE
Eif3d	0.77032	1.2213	0.8188	-0.37647	FALSE
Septin11	0.77007	1.1912	0.83949	-0.376939	FALSE
Dhx15	0.76962	1.51	0.662252	-0.377782	FALSE
Sgta	0.76957	1.3253	0.754546	-0.377876	FALSE
Ilf2	0.76935	1.3766	0.726427	-0.378288	FALSE
Cdc42ep4	0.76902	1.269	0.788022	-0.378907	FALSE
Eef1g	0.76896	1.3366	0.748167	-0.37902	FALSE
Paics	0.76856	1.6067	0.622394	-0.37977	FALSE
Grn	0.76792	1.298	0.770416	-0.380972	FALSE
Strn3	0.76762	0.85097	1.17513	-0.381536	FALSE
Lmnb1	0.7673	1.0273	0.973425	-0.382137	FALSE
Clns1a	0.76666	1.5618	0.640287	-0.383341	FALSE
Dnaja2	0.7666	1.3368	0.748055	-0.383454	FALSE
Atic	0.76565	1.3895	0.719683	-0.385243	FALSE
Fkbp1a	0.76549	1.0048	0.995223	-0.385545	FALSE
Idh1	0.76478	0.9998	1.0002	-0.386883	FALSE
Eif1ax	0.76475	1.169	0.855432	-0.38694	FALSE
Cyfip1	0.76407	1.2788	0.781983	-0.388223	FALSE
Afdn	0.76343	1.2991	0.769764	-0.389432	FALSE
Asns	0.76326	1.3	0.769231	-0.389754	FALSE
Ppfia1	0.76304	1.2818	0.780153	-0.390169	FALSE
Ppp1r7	0.76188	1.6904	0.591576	-0.392364	FALSE
Gusb	0.76111	1.3832	0.722961	-0.393823	FALSE
Pdcd10	0.76086	0.89663	1.11529	-0.394297	FALSE
Eno1b	0.75946	1.3338	0.749738	-0.396954	FALSE
Dut	0.75911	1.7357	0.576136	-0.397619	FALSE
Smyd5	0.75866	1.0056	0.994431	-0.398475	FALSE
Eif3i	0.75845	1.1903	0.840124	-0.398874	FALSE
Snx5	0.75743	1.2103	0.826241	-0.400816	FALSE
Cacybp	0.75679	1.207	0.8285	-0.402035	FALSE
Hnrnpab	0.75564	1.3492	0.74118	-0.404229	FALSE
Sf3b3	0.75531	1.5243	0.656039	-0.404859	FALSE
Calcoco1	0.75531	1.0677	0.936593	-0.404859	FALSE
Ran	0.75499	1.4422	0.693385	-0.405471	FALSE
Prdx1	0.75453	1.2134	0.824131	-0.40635	FALSE
Map4	0.75397	1.2414	0.805542	-0.407421	FALSE
Slk	0.75379	1.7002	0.588166	-0.407765	FALSE
NA	0.75352	1.377	0.726216	-0.408282	FALSE
Pcna	0.75329	1.538	0.650195	-0.408723	FALSE
Abraxas2	0.75281	1.4323	0.698178	-0.409642	FALSE
Prrc2a	0.75235	1.419	0.704722	-0.410524	FALSE
Chmp4b	0.75168	1.1776	0.849185	-0.411809	FALSE
Nono	0.75095	1.3395	0.746547	-0.413211	FALSE
Ythdf2	0.7508	1.1469	0.871916	-0.413499	FALSE
Eif3a	0.75054	1.2018	0.832085	-0.413999	FALSE
Psma2	0.75019	1.0677	0.936593	-0.414672	FALSE
Rps12	0.74963	1.1406	0.876732	-0.415749	FALSE
Anln	0.74858	1.6346	0.61177	-0.417772	FALSE
Srrm2	0.74701	1.3887	0.720098	-0.420801	FALSE
Snrpa	0.74665	1.242	0.805153	-0.421496	FALSE
Eif2s3x	0.74615	1.9869	0.503297	-0.422462	FALSE
Aco2	0.74576	1.4469	0.691133	-0.423217	FALSE
Trim28	0.74518	1.5679	0.637796	-0.424339	FALSE
Ppia	0.74462	1.3793	0.725005	-0.425424	FALSE
Ubqln4	0.74403	1.5325	0.652529	-0.426567	FALSE
NA	0.7439	1.432	0.698324	-0.426819	FALSE
NA	0.74389	1.3394	0.746603	-0.426839	FALSE
Eif3k	0.74362	1.1183	0.894214	-0.427363	FALSE
Hnrnpd	0.74308	1.1682	0.856018	-0.428411	FALSE
Srrt	0.74276	1.1489	0.870398	-0.429032	FALSE
Rps3	0.74252	1.4605	0.684697	-0.429498	FALSE
Hspbp1	0.74193	1.4202	0.704126	-0.430645	FALSE
Syncrip	0.74174	1.0777	0.927902	-0.431015	FALSE
Pdcl3	0.74029	0.92032	1.08658	-0.433838	FALSE
Nudc	0.73978	1.2873	0.77682	-0.434832	FALSE
Ddx5	0.7368	1.3118	0.762311	-0.440655	FALSE
Cbl	0.73675	0.96245	1.03902	-0.440753	FALSE
Timm13	0.7356	1.209	0.82713	-0.443007	FALSE
Rplp0	0.73512	1.3331	0.750131	-0.443948	FALSE
Pa2g4	0.73387	1.3474	0.74217	-0.446404	FALSE
Nif3l1	0.73354	1.2568	0.795672	-0.447052	FALSE
Cpox	0.73265	1.413	0.707714	-0.448804	FALSE
Ubl5	0.73224	1.4566	0.68653	-0.449612	FALSE
Stmn1	0.73118	1.7664	0.566123	-0.451701	FALSE
Kpna1	0.73115	1.0879	0.919202	-0.451761	FALSE
Dis3l2	0.73097	1.2605	0.793336	-0.452116	FALSE
Kpnb1	0.7308	1.3624	0.733999	-0.452451	FALSE
Vps29	0.73059	1.3108	0.762893	-0.452866	FALSE
Rbm3	0.73019	1.5382	0.650111	-0.453656	FALSE
Sars	0.72933	1.447	0.691085	-0.455356	FALSE
Fis1	0.72913	0.97239	1.02839	-0.455752	FALSE
Tpr	0.72771	1.1918	0.839067	-0.458564	FALSE
Sumo1	0.72588	1.3361	0.748447	-0.462197	FALSE
Ak2	0.72503	1.4325	0.69808	-0.463887	FALSE
Hnrnpr	0.7241	1.2771	0.783024	-0.465739	FALSE
Vars	0.72391	1.2489	0.800705	-0.466118	FALSE
Hspa1b	0.72155	1.4634	0.68334	-0.470829	FALSE
Vapa	0.72037	1.153	0.867303	-0.47319	FALSE
Cobll1	0.71996	1.2204	0.819403	-0.474011	FALSE
Atxn2	0.71974	1.3928	0.717978	-0.474452	FALSE
Caprin1	0.71973	1.2768	0.783208	-0.474472	FALSE
Psph	0.71864	1.427	0.700771	-0.476659	FALSE
Pfdn5	0.71834	1.1752	0.850919	-0.477261	FALSE
Prdx6	0.71782	1.3611	0.7347	-0.478306	FALSE
Eif3c	0.71738	1.1214	0.891742	-0.479191	FALSE
Hsp90aa1	0.71684	1.2607	0.79321	-0.480277	FALSE
Rab14	0.71624	1.376	0.726744	-0.481485	FALSE
Atp5o	0.71616	0.91576	1.09199	-0.481646	FALSE
Ppat	0.71594	1.5955	0.626763	-0.482089	FALSE
Ube2n	0.71512	1.2035	0.83091	-0.483743	FALSE
Gart	0.71479	1.2687	0.788208	-0.484409	FALSE
Impdh2	0.71467	1.1503	0.869338	-0.484651	FALSE
Arl3	0.71443	1.3692	0.730353	-0.485135	FALSE
Grpel1	0.71399	1.2252	0.816193	-0.486024	FALSE
Snw1	0.71366	1.79	0.558659	-0.486691	FALSE
Lsm6	0.71264	1.4709	0.679856	-0.488755	FALSE
Fkbp3	0.71216	1.6181	0.618009	-0.489727	FALSE
Wasf2	0.71152	1.3086	0.764175	-0.491024	FALSE
Larp4	0.71021	1.1703	0.854482	-0.493682	FALSE
Luc7l2	0.70994	1.4801	0.67563	-0.494231	FALSE
Sf3b1	0.70986	1.2238	0.817127	-0.494394	FALSE
Nap1l1	0.70778	1.3915	0.718649	-0.498627	FALSE
Psme3	0.70732	1.3413	0.745545	-0.499565	FALSE
Sumo2	0.7072	1.3298	0.751993	-0.49981	FALSE
Hnrnpdl	0.70688	1.5195	0.658111	-0.500463	FALSE
Dync1li2	0.70688	0.86422	1.15711	-0.500463	FALSE
Hagh	0.70686	1.0731	0.93188	-0.500504	FALSE
Napg	0.70638	1.363	0.733676	-0.501484	FALSE
Cct4	0.7061	1.3978	0.71541	-0.502056	FALSE
Snu13	0.70544	1.4983	0.667423	-0.503405	FALSE
Tacc3	0.70476	1.3098	0.763475	-0.504796	FALSE
Cpne1	0.70371	1.0964	0.912076	-0.506947	FALSE
Smarcc1	0.7028	1.1474	0.871536	-0.508814	FALSE
Ruvbl1	0.70215	1.2179	0.821085	-0.510149	FALSE
Plat	0.70159	1.1545	0.866176	-0.5113	FALSE
G3bp1	0.70064	1.3329	0.750244	-0.513255	FALSE
Nfu1	0.7001	1.8687	0.535131	-0.514367	FALSE
Ddx42	0.69978	1.4454	0.69185	-0.515027	FALSE
Yars	0.69905	1.3095	0.76365	-0.516532	FALSE
Puf60	0.69815	1.3207	0.757174	-0.518391	FALSE
Clasp2	0.69801	1.5248	0.655824	-0.51868	FALSE
Atxn2l	0.69793	1.4029	0.712809	-0.518846	FALSE
Naa50	0.69742	1.4775	0.676819	-0.5199	FALSE
Lsm3	0.69739	1.6669	0.599916	-0.519962	FALSE
Larp4b	0.69733	1.4655	0.682361	-0.520087	FALSE
Arhgap1	0.69703	1.3749	0.727326	-0.520707	FALSE
Cnbp	0.69627	1.692	0.591017	-0.522281	FALSE
Uba2	0.69547	1.2465	0.802246	-0.52394	FALSE
Adh5	0.69388	1.1377	0.878966	-0.527242	FALSE
Nars	0.6938	1.5401	0.649308	-0.527408	FALSE
Sfpq	0.69259	1.4543	0.687616	-0.529927	FALSE
Pcnp	0.69245	1.3531	0.739044	-0.530218	FALSE
Ndrg3	0.69184	1.683	0.594177	-0.53149	FALSE
Ppp5c	0.6911	1.2833	0.779241	-0.533034	FALSE
Eif4h	0.68995	1.297	0.77101	-0.535436	FALSE
Mtap	0.68952	1.4058	0.711339	-0.536336	FALSE
Eef1d	0.68892	1.3731	0.728279	-0.537592	FALSE
Dnajc7	0.68789	1.2637	0.791327	-0.53975	FALSE
Septin6	0.68751	1.6234	0.615991	-0.540547	FALSE
NA	0.68709	1.1588	0.862962	-0.541429	FALSE
Btf3	0.68679	1.5495	0.645369	-0.542059	FALSE
Farsb	0.68614	1.103	0.906618	-0.543425	FALSE
Ubap2l	0.68579	1.3163	0.759705	-0.544161	FALSE
Cluh	0.68572	1.6733	0.597621	-0.544308	FALSE
Khsrp	0.68534	1.3925	0.718133	-0.545108	FALSE
Zfp207	0.68488	1.4727	0.679025	-0.546077	FALSE
Sptan1	0.68471	1.368	0.730994	-0.546435	FALSE
Tcea1	0.68366	1.3041	0.766812	-0.548649	FALSE
Tmod3	0.68357	1.3722	0.728757	-0.548839	FALSE
Npm1	0.68349	1.3919	0.718442	-0.549008	FALSE
Tnks1bp1	0.68328	1.6834	0.594036	-0.549451	FALSE
Dhx9	0.68283	1.2869	0.777061	-0.550402	FALSE
Rplp2	0.68208	1.2067	0.828706	-0.551987	FALSE
Ranbp1	0.68175	1.1669	0.856971	-0.552685	FALSE
Rbbp7	0.68123	1.5411	0.648887	-0.553786	FALSE
Hmgb1	0.68075	1.3304	0.751654	-0.554803	FALSE
Srsf3	0.68042	1.4198	0.704325	-0.555503	FALSE
Mif	0.67926	1.3949	0.716897	-0.557964	FALSE
Cnot2	0.67843	1.7038	0.586923	-0.559728	FALSE
Safb	0.67833	1.1513	0.868583	-0.559941	FALSE
Naca	0.6779	1.1973	0.835213	-0.560856	FALSE
Sarnp	0.67608	1.2314	0.812084	-0.564734	FALSE
Ilf3	0.67577	1.2876	0.776639	-0.565396	FALSE
Crmp1	0.67557	1.414	0.707214	-0.565823	FALSE
Esd	0.67517	1.282	0.780031	-0.566677	FALSE
Nutf2	0.674	1.3981	0.715256	-0.56918	FALSE
Gstm1	0.67341	1.5025	0.665557	-0.570443	FALSE
Tcerg1	0.67337	1.2565	0.795862	-0.570529	FALSE
Aldoa	0.67312	1.5121	0.661332	-0.571064	FALSE
Rangap1	0.67281	1.2176	0.821288	-0.571729	FALSE
Bub3	0.67199	1.4723	0.679209	-0.573488	FALSE
Srsf1	0.67108	1.1173	0.895015	-0.575443	FALSE
Prrc2c	0.67058	1.3295	0.752162	-0.576519	FALSE
Smarca4	0.67	1.2822	0.77991	-0.577767	FALSE
Stk24	0.66867	1.3167	0.759474	-0.580634	FALSE
Nop16	0.6685	1.3205	0.757289	-0.581001	FALSE
Rpsa	0.66825	1.8246	0.548065	-0.58154	FALSE
Mdh2	0.66633	1.5141	0.660458	-0.585691	FALSE
Dazap1	0.66468	1.1649	0.858443	-0.589268	FALSE
NA	0.66431	1.4884	0.671862	-0.590071	FALSE
Hnrnpa3	0.66317	1.6115	0.62054	-0.592549	FALSE
Eif3j1	0.66076	1.14	0.877193	-0.597802	FALSE
Tpi1	0.66068	1.5189	0.658371	-0.597976	FALSE
Idh2	0.65932	1.3387	0.746993	-0.600949	FALSE
Gm17669	0.65792	1.1844	0.844309	-0.604016	FALSE
Idh3a	0.65714	1.4833	0.674172	-0.605727	FALSE
Jpt2	0.65609	1.1115	0.899685	-0.608034	FALSE
Tigar	0.65581	1.3894	0.719735	-0.60865	FALSE
Ttc1	0.65373	1.4143	0.707064	-0.613233	FALSE
Dlgap5	0.65341	1.5995	0.625195	-0.61394	FALSE
Ewsr1	0.65136	1.4001	0.714235	-0.618473	FALSE
Cdc37	0.65119	1.3438	0.744158	-0.61885	FALSE
Lrrc47	0.6505	1.4813	0.675083	-0.620379	FALSE
Ddt	0.64998	1.4016	0.71347	-0.621533	FALSE
Dpy30	0.64959	1.5566	0.642426	-0.622399	FALSE
Coa6	0.64842	1.5044	0.664717	-0.625	FALSE
Kif11	0.64591	1.3333	0.750019	-0.630595	FALSE
Cbx3	0.64552	1.5744	0.635163	-0.631466	FALSE
Ppp1r12a	0.64525	1.3105	0.763068	-0.63207	FALSE
Fubp1	0.64507	1.3095	0.76365	-0.632472	FALSE
Sugt1	0.64458	1.5356	0.651211	-0.633569	FALSE
Pdrg1	0.64313	1.4865	0.672721	-0.636818	FALSE
Eif3f	0.64265	1.0407	0.960892	-0.637895	FALSE
Trip6	0.64126	1.1931	0.838153	-0.641019	FALSE
Eif4b	0.64123	1.4546	0.687474	-0.641086	FALSE
Hnrnpa0	0.64094	1.2676	0.788892	-0.641739	FALSE
Arid1a	0.64089	1.3736	0.728014	-0.641851	FALSE
Ank2	0.64036	1.5394	0.649604	-0.643045	FALSE
Eif4e	0.64015	1.6135	0.619771	-0.643518	FALSE
Zc3h15	0.63914	1.2025	0.831601	-0.645796	FALSE
Snca	0.63874	1.5566	0.642426	-0.646699	FALSE
Hcfc1	0.63652	1.5153	0.659935	-0.651722	FALSE
Hsd17b4	0.63623	1.0358	0.965437	-0.65238	FALSE
1700037H04Rik	0.63545	1.2542	0.797321	-0.654149	FALSE
Timm8a1	0.63452	1.6538	0.604668	-0.656262	FALSE
Get3	0.63408	1.816	0.550661	-0.657263	FALSE
Cs	0.63357	1.3249	0.754774	-0.658424	FALSE
Hnrnpa1	0.63048	1.4272	0.700673	-0.665477	FALSE
Pdxk	0.6289	1.9149	0.52222	-0.669097	FALSE
Mrpl12	0.62771	0.99552	1.0045	-0.67183	FALSE
Serbp1	0.62532	1.6923	0.590912	-0.677333	FALSE
Zc3h4	0.62408	1.3798	0.724743	-0.680197	FALSE
Arhgdib	0.62155	1.7386	0.575175	-0.686058	FALSE
Abi2	0.61565	2.0045	0.498878	-0.699818	FALSE
Oat	0.61538	1.1982	0.834585	-0.700451	FALSE
Cat	0.61465	1.4528	0.688326	-0.702163	FALSE
Rps19	0.61314	1.1197	0.893096	-0.705712	FALSE
H1f2	0.61144	0.81582	1.22576	-0.709717	FALSE
Itsn2	0.61022	0.98122	1.01914	-0.712599	FALSE
Rpl27	0.60948	1.4652	0.682501	-0.714349	FALSE
Erh	0.60876	1.7519	0.570809	-0.716055	FALSE
Txnrd1	0.60843	1.731	0.577701	-0.716837	FALSE
Srsf2	0.60809	1.5541	0.643459	-0.717643	FALSE
Atpif1	0.608	1.4866	0.672676	-0.717857	FALSE
Sptbn1	0.60742	1.6894	0.591926	-0.719234	FALSE
Atp5a1	0.60494	1.3335	0.749906	-0.725136	FALSE
Rpl13	0.60423	1.5963	0.626449	-0.72683	FALSE
Apoe	0.60115	1.8519	0.539986	-0.734203	FALSE
Fus	0.59872	1.4959	0.668494	-0.740047	FALSE
U2af2	0.59593	1.7855	0.560067	-0.746785	FALSE
Ttc4	0.59233	1.453	0.688231	-0.755527	FALSE
Rbm17	0.59162	1.054	0.948767	-0.757257	FALSE
Cand2	0.58803	0.25874	3.86488	-0.766038	FALSE
Smarcb1	0.58538	0.95566	1.0464	-0.772555	FALSE
Ndrg1	0.58259	1.281	0.78064	-0.779447	FALSE
Alyref	0.582	1.6912	0.591296	-0.780909	FALSE
Eps8	0.5819	1.6587	0.602882	-0.781157	FALSE
Psat1	0.57793	2.2154	0.451386	-0.791033	FALSE
Vat1	0.57618	1.8655	0.536049	-0.795409	FALSE
Prpf40a	0.57029	1.4351	0.696816	-0.810232	FALSE
Shroom2	0.56537	1.5817	0.632231	-0.822733	FALSE
Got1	0.56492	1.6674	0.599736	-0.823882	FALSE
Hspa9	0.56328	1.5009	0.666267	-0.828076	FALSE
Got2	0.55916	1.6517	0.605437	-0.838667	FALSE
Spg20	0.55736	1.6092	0.621427	-0.843319	FALSE
Lmo7	0.55639	2.2856	0.437522	-0.845832	FALSE
Sf3a1	0.55573	1.5328	0.652401	-0.847544	FALSE
Blvrb	0.55417	1.9418	0.514986	-0.851599	FALSE
Chchd3	0.5525	1.5723	0.636011	-0.855954	FALSE
Nudcd2	0.549	1.1221	0.891186	-0.865122	FALSE
Sae1	0.54873	1.6216	0.616675	-0.865832	FALSE
Ppp1r10	0.54836	1.1688	0.855578	-0.866805	FALSE
Bud31	0.54729	1.2847	0.778392	-0.869623	FALSE
Mki67	0.54255	1.287	0.777001	-0.882172	FALSE
Zc3hav1	0.54143	1.5409	0.648971	-0.885153	FALSE
Sord	0.54105	2.11	0.473934	-0.886166	FALSE
Atp5b	0.54018	1.1209	0.89214	-0.888488	FALSE
Hdgf	0.53406	1.4143	0.707064	-0.904926	FALSE
Slc25a5	0.53398	1.2893	0.775615	-0.905142	FALSE
Tmod1	0.5338	1.1825	0.845666	-0.905629	FALSE
Hspd1	0.53294	1.2992	0.769704	-0.907955	FALSE
Nup50	0.53265	1.5274	0.654707	-0.90874	FALSE
Hspe1	0.52236	1.5004	0.666489	-0.936884	FALSE
Mela	0.51953	1.9057	0.524742	-0.944721	FALSE
Hmgb2	0.51832	1.813	0.551572	-0.948085	FALSE
Cox6b1	0.51668	1.0048	0.995223	-0.952657	FALSE
Wbp11	0.51429	1.503	0.665336	-0.959346	FALSE
Sf3a3	0.51269	1.4147	0.706864	-0.963841	FALSE
Ctbp1	0.51067	1.1288	0.885897	-0.969537	FALSE
Pgd	0.49627	1.9733	0.506765	-1.0108	FALSE
Trap1	0.49609	1.6941	0.590284	-1.01133	FALSE
Gyg	0.49398	1.9996	0.5001	-1.01748	FALSE
Prmt1	0.488	1.4735	0.678656	-1.03505	FALSE
Angpt2	0.48451	4.3979	0.227381	-1.0454	FALSE
H2bc11	0.48111	1.603	0.62383	-1.05556	FALSE
H4c14	0.47812	1.1665	0.857265	-1.06456	FALSE
Anxa1	0.47638	1.9673	0.508311	-1.06982	FALSE
Parp1	0.47578	1.7576	0.568958	-1.07163	FALSE
Sub1	0.45855	1.7652	0.566508	-1.12485	FALSE
Srp9	0.45398	1.2445	0.803536	-1.1393	FALSE
Glul	0.44762	2.1421	0.466832	-1.15965	FALSE
Gclm	0.42813	1.4859	0.672993	-1.22388	FALSE
H3f3a	0.40574	1.4322	0.698227	-1.30137	FALSE
Mt2	0.28735	2.7121	0.368718	-1.79912	TRUE
Mt1	0.2868	2.5343	0.394586	-1.80188	TRUE
Cyb5a	0.2787	2.9219	0.342243	-1.84322	TRUE
Tinagl1	0.22239	3.1222	0.320287	-2.16884	TRUE

## Sheet: signature up
signature of genes going up after 48 hours of dox treatment of B16F10 caALK5 cells
Serpine1
Ccn2
Postn
Fstl3
Serpinf1
Edil3
Xylt1
Prss23
Timp3
Megf10
Fn1
Jag1
Fstl1
Bmp1
Matn3
L1cam
Nppb
Ckb
Ltbp4
Angptl2
Ccn1
Niban2
Pdlim7
Loxl3
Hs6st1
Olfml3
Ltbp3
Tsc22d1
Adamts1
Nrp1
Cxcl10
Eng
Cald1
Mfge8
Pum1
Adamts4
Ugdh
Capg
Vasn
Galnt2
Zyx
Pxn
Mcam
Rnh1
Cnn2
Cst3
Ctsd
Nrp2
Plod2
Masp1
Sparc
Fam3c
Aebp1
